# Supplementary material for: The identification and semi-quantitative assessment of gastrointestinal nematodes in faecal samples using multiplex real-time PCR assays
Source: Parasit Vectors. 2021 Aug 9;14:391. doi: 10.1186/s13071-021-04882-4 (PMC8351436; doi:10.1186/s13071-021-04882-4)
Supplement: Supplementary file 2 — Additional file 2: Table S2. Evaluation of sensitivity and limit of detection of detection systems in singleplex tested on single template DNA, expressed by Cq values. Table S3. Evaluation of sensitivity and limit of detection of multiplexed detection systems tested on single template DNA, expressed by Cq values. [file 13071_2021_4882_MOESM2_ESM.xlsx]

## Sheet: Table S2
Additional file 2: Table S2. Evaluation of sensitivity and limit of detection of detection systems in singleplex tested on single template DNA expressed by Cq values.
			Detection system
Template DNA	Haemonchus	Teladorsagia	Trichostrongylus	Nematodirus	Ashworthius	Chabertia
50 ng	17.30	20.80	19.02	19.18	20.51	17.28
5 ng	21.41	24.94	23.03	23.51	24.30	21.43
500 pg	25.67	29.50	27.53	28.19	28.72	25.54
50 pg	29.62	33.94	33.39	32.03	32.85	29.00
5 pg	33.95	37.59	37.55	35.71	36.32	32.98
500 fg	37.75	nd	nd	nd	39.73	36.24
50 fg	nd	nd	nd	nd	nd	nd
Abbreviation: nd, no DNA was detected.

## Sheet: Table S3
Additional file 2: Table S3. Evaluation of sensitivity and limit of detection of multiplexed detection systems tested on single template DNA expressed by Cq values.
			Detection system
		Multiplex1			Multiplex2
Template DNA	Haemonchus	Teladorsagia	Trichostrongylus	Nematodirus	Ashworthius	Chabertia
50 ng	17.26	17.26	18.42	19.11	20.38	16.90
5 ng	21.02	20.85	22.13	22.75	23.94	20.56
500 pg	25.58	25.06	25.88	26.80	28.27	24.35
50 pg	29.75	29.41	29.74	31.68	33.32	28.58
5 pg	34.95	33.84	34.23	36.08	38.70	33.15
500 fg	38.61	39.21	38.12	39.89	nd	36.76
50 fg	nd	nd	nd	nd	nd	nd
Abbreviation: nd, no DNA was detected.
